# Supplementary material for: CO Oxidation at Near-Ambient Temperatures over TiO2-Supported Pd-Cu Catalysts: Promoting Effect of Pd-Cu Nanointerface and TiO2 Morphology
Source: Nanomaterials (Basel). 2021 Jun 25;11(7):1675. doi: 10.3390/nano11071675 (PMC8306827; doi:10.3390/nano11071675)
Supplement: Supplementary file 1 [file nanomaterials-11-01675-s001.zip]

Archive with 1 entries (1 files):
- nanomaterials-1180822-supplementary.pdf
